# Supplementary material for: Genome Analysis of a Potential Novel Vibrio Species Secreting pH- and Thermo-Stable Alginate Lyase and Its Application in Producing Alginate Oligosaccharides
Source: Mar Drugs. 2024 Sep 10;22(9):414. doi: 10.3390/md22090414 (PMC11433491; doi:10.3390/md22090414)
Supplement: Supplementary file 1 [file marinedrugs-22-00414-s001.zip]

Archive with 1 entries (1 files):
- marinedrugs-3167792-supplementary.pdf
